# Supplementary material for: Optimizing human coronavirus OC43 growth and titration
Source: PeerJ. 2022 Jul 8;10:e13721. doi: 10.7717/peerj.13721 (PMC9272819; doi:10.7717/peerj.13721)
Supplement: Supplemental Information 1 [file peerj-10-13721-s001.xlsx]

## Sheet: Fig 1B
Figure 1B
MRC-5
		Log 10 TCID values
Days post-infection	Exp 1	Exp 2	Exp 3	Average
0 dpi	0	0	0	0
1 dpi	5.80072	8.04922	7.55145	7.1338
2 dpi	8.04922	7.80072	8.30103	8.05032
3 dpi	8.55145	8.55145	7.80072	8.30121
5 dpi	6.80072	7.80072	7.04922	7.21688
Huh7.5
		Log 10 TCID values
Days post-infection	Exp 1	Exp 2	Exp 3	Average
0 dpi	0	0	0	0
1 dpi	6.8007	7.301	5.8007	6.63413
2 dpi	7.5514	8.301	6.301	7.38447
3 dpi	7.04922	8.55145	9.04922	8.21663
5 dpi	8.8007	7.8007	7.5514	8.05093
HCT-8
		Log 10 TCID values
Days post-infection	Exp 1	Exp 2	Exp 3	Average
0 dpi	0	0	0	0
1 dpi	5.301	4.8007		5.05085
2 dpi	5.8007	6.301	6.0492	6.0503
3 dpi	6.30103	6.30103	7.04922	6.55043
5 dpi	7.8007	8.301	7.5514	7.88437
Vero
		Log 10 TCID values
Days post-infection	Exp 1	Exp 2	Exp 3	Average
0 dpi	0	0	0	0
1 dpi	1.5514	5.301	1.301	2.7178
2 dpi	5.5514	6.5514	5.0492	5.71733
3 dpi	6.80072	6.80072	6.30103	6.63415
5 dpi	6.5514	6.8007	7.0492	6.80043

## Sheet: Fig 1D
Figure 1D
		Log 10 TCID values
		MRC-5	Huh7.5	Vero	HCT-8
	Exp 1	8.55145	7.04922	6.80072	6.30103
	Exp 2	8.55145	8.55145	6.80072	6.30103
	Exp 3	7.80072	9.04922	6.30103	7.04922
	Average	8.30121	8.21663	6.63415	6.55043
Number of families	1
Number of comparisons per family	6
Alpha	0.05
Tukey's multiple comparisons test	Mean Diff.	95.00% CI of diff.	Below threshold?	Summary	Adjusted P Value
MRC-5 vs. Huh7.5	0.08458	-1.539 to 1.708	No	ns	0.998	A-B
MRC-5 vs. Vero	1.667	0.04373 to 3.290	Yes	*	0.044	A-C
MRC-5 vs. HCT-8	1.751	0.1275 to 3.374	Yes	*	0.035	A-D
Huh7.5 vs. Vero	1.582	-0.04084 to 3.206	No	ns	0.056	B-C
Huh7.5 vs. HCT-8	1.666	0.04289 to 3.290	Yes	*	0.044	B-D
Vero vs. HCT-8	0.08373	-1.540 to 1.707	No	ns	0.998	C-D
Test details	Mean 1	Mean 2	Mean Diff.	SE of diff.	n1	n2	q	DF
MRC-5 vs. Huh7.5	8.301	8.217	0.08458	0.5069	3	3	0.236	8
MRC-5 vs. Vero	8.301	6.634	1.667	0.5069	3	3	4.651	8
MRC-5 vs. HCT-8	8.301	6.55	1.751	0.5069	3	3	4.884	8
Huh7.5 vs. Vero	8.217	6.634	1.582	0.5069	3	3	4.415	8
Huh7.5 vs. HCT-8	8.217	6.55	1.666	0.5069	3	3	4.648	8
Vero vs. HCT-8	6.634	6.55	0.08373	0.5069	3	3	0.2336	8

## Sheet: Fig 2
Figure 2
		Log 10 TCID values
		33°C	37°C
	Exp 1	8.4	6.25
	Exp 2	7.5	6.7
	Exp 3	7.45	6.95
	Average	7.78333	6.63333
Table Analyzed	Temperature Improved
Column B	37C
vs.	vs,
Column A	33°C
Unpaired t test
P value	0.036
P value summary	*
Significantly different (P < 0.05)?	Yes
One- or two-tailed P value?	Two-tailed
t, df	t=3,106, df=4
How big is the difference?
Mean of column A	7.785
Mean of column B	6.634
Difference between means (B - A) ± SEM	-1,151 ± 0,3705
95% confidence interval	-2,179 to -0,1221
R squared (eta squared)	0.7069
F test to compare variances
F, DFn, Dfd	2,268, 2, 2
P value	0.612
P value summary	ns
Significantly different (P < 0.05)?	No
Data analyzed
Sample size, column A	3
Sample size, column B	3
Sample size, column B	3

## Sheet: Fig 3
Figure 3
	Log 10 TCID values
	10% FBS	2% FBS	0% FBS	Optipro
Exp 1	7.8	8.55	7.8	7.3
Exp 2	7.05	7.55	7.3	6.8
Exp 3	7.05	7.55	7.8	7.55
Average	7.3	7.88333	7.63333	7.21667
Anova statistics
Number of families	1
Number of comparisons per family	6
Alpha	0.05
Tukey's multiple comparisons test	Mean Diff,	95,00% CI of diff,	Below threshold?	Summary	Adjusted P Value
10% FBS vs. 2% FBS	-0.5833	-1,716 to 0,5489	No	ns	0.406	A-B
10% FBS vs. 0% FBS	-0.3333	-1,466 to 0,7989	No	ns	0.784	A-C
10% FBS vs. Optipro	0.08333	-1,049 to 1,216	No	ns	0.995	A-D
2% FBS vs. 0% FBS	0.25	-0,8822 to 1,382	No	ns	0.892	B-C
2% FBS vs. Optipro	0.6667	-0,4655 to 1,799	No	ns	0.305	B-D
0% FBS vs. Optipro	0.4167	-0,7155 to 1,549	No	ns	0.656	C-D
Test details	Mean 1	Mean 2	Mean Diff,	SE of diff,	n1	n2	q	DF
10% FBS vs. 2% FBS	7.3	7.883	-0.5833	0.3536	3	3	2.333	8
10% FBS vs. 0% FBS	7.3	7.633	-0.3333	0.3536	3	3	1.333	8
10% FBS vs. Optipro	7.3	7.217	0.08333	0.3536	3	3	0.3333	8
2% FBS vs. 0% FBS	7.883	7.633	0.25	0.3536	3	3	1	8
2% FBS vs. Optipro	7.883	7.217	0.6667	0.3536	3	3	2.667	8
0% FBS vs. Optipro	7.633	7.217	0.4167	0.3536	3	3	1.667	8

## Sheet: Fig 4
Figure 4
		Log 10 TCID values
		Unsonicated	Sonicated
	Exp 1 (pair # 1)	5.30103	5.80072
	Exp 2 (pair # 2)	7.4683	7.5514
	Exp 3 (pair # 3)	6.8007	7.0492
	Average	6.52334	6.80044
Table Analyzed	Sonication
Column B	Sonicated
vs.	vs.
Column A	Unsonicated
Paired t test
P value	0.149
P value summary	ns
Significantly different (P < 0.05)?	No
One- or two-tailed P value?	Two-tailed
t, df	t=2.288, df=2
Number of pairs	3
How big is the difference?
Mean of differences (B - A)	0.2771
SD of differences	0.2098
SEM of differences	0.1211
95% confidence interval	-0.2440 to 0.7982
R squared (partial eta squared)	0.7236
How effective was the pairing?
Correlation coefficient (r)	0.9997
P value (one tailed)	0.007
P value summary	**
Was the pairing significantly effective?	Yes

## Sheet: Fig 5
Figure 5
	Log 10 TCID values
	VeroE6			HRT-18
	CPE	IPA		CPE	IPA	IFA
Exp 1	5.9675	7.1335		7.9675	8.8	8.6345
Exp 2	6.4683	6.8007		7.1335	8.9675	8.4683
Exp 3	5.4683	5.9675		7.8007	8.1335	8.4683
Exp 4				8.1335	8.6345
Exp 5				7.9675	8.301
Exp 6				8.301	8.8007
Exp 7				8.301
Exp 8				7.6345
Exp 9				8.301
Average	5.96803	6.6339		7.94891	8.6062	8.5237
Number of families	1
Number of comparisons per family	4
Alpha	0.05
Dunnett's multiple comparisons test	Mean Diff.	95.00% CI of diff.	Below threshold?	Summary	Adjusted P Value	D-?
IPA vs. CPE	2.638	1.888 to 3.389	Yes	****	<0.0001	A	CPE
IPA vs. IPA	1.972	1.222 to 2.723	Yes	****	<0.0001	B	IPA
IPA vs. CPE	0.6573	0.09793 to 1.217	Yes	*	0.0184	C	CPE
IPA vs. IFA	0.0825	-0.6680 to 0.8330	No	ns	0.9955	E	IFA
Test details	Mean 1	Mean 2	Mean Diff.	SE of diff.	n1	n2	q	DF
IPA vs. CPE	8.606	5.968	2.638	0.2789	6	3	9.46	19
IPA vs. IPA	8.606	6.634	1.972	0.2789	6	3	7.072	19
IPA vs. CPE	8.606	7.949	0.6573	0.2079	6	9	3.162	19
IPA vs. IFA	8.606	8.524	0.0825	0.2789	6	3	0.2958	19

## Sheet: Fig 6
Figure 6
			VR-759	VR-759dm	VR-1558
	MRC-5	Exp 1	1.301	4.7818	6.8779
		Exp 2	1.6345	4.8021	7.4683
		Exp 3	1.301	5.301	7.1335
		Average	1.41217	4.96163	7.1599
	HRT-18	Exp 1	7.7412	8.3579	7.8645
		Exp 2	8.1335	8.4683	8.1335
		Exp 3	7.6345	8.8007	7.9675
		Average	7.8364	8.5423	7.9885
Number of families	1
Number of comparisons per family	15
Alpha	0.05
Tukey's multiple comparisons test	Mean Diff.	95.00% CI of diff.	Below threshold?	Summary	Adjusted P Value
VR-759 MRC-5 vs. VR-759 HRT-18	-6.424	-7.088 to -5.760	Yes	***	<.001	A-B
VR-759 MRC-5 vs. VR-759 dm MRC_5	-3.549	-4.214 to -2.885	Yes	***	<.001	A-C
VR-759 MRC-5 vs. VR-759 dm HRT-18	-7.13	-7.794 to -6.466	Yes	***	<.001	A-D
VR-759 MRC-5 vs. VR-1558 MRC_5	-5.748	-6.412 to -5.084	Yes	***	<.001	A-E
VR-759 MRC-5 vs. VR-1558 HRT-18	-6.576	-7.240 to -5.912	Yes	***	<.001	A-F
VR-759 HRT-18 vs. VR-759 dm MRC_5	2.875	2.211 to 3.539	Yes	***	<.001	B-C
VR-759 HRT-18 vs. VR-759 dm HRT-18	-0.7059	-1.370 to -0.04180	Yes	*	0.035	B-D
VR-759 HRT-18 vs. VR-1558 MRC_5	0.6765	0.01240 to 1.341	Yes	*	0.045	B-E
VR-759 HRT-18 vs. VR-1558 HRT-18	-0.1521	-0.8162 to 0.5120	No	ns	0.968	B-F
VR-759 dm MRC_5 vs. VR-759 dm HRT-18	-3.581	-4.245 to -2.917	Yes	***	<.001	C-D
VR-759 dm MRC_5 vs. VR-1558 MRC_5	-2.198	-2.862 to -1.534	Yes	***	<.001	C-E
VR-759 dm MRC_5 vs. VR-1558 HRT-18	-3.027	-3.691 to -2.363	Yes	***	<.001	C-F
VR-759 dm HRT-18 vs. VR-1558 MRC_5	1.382	0.7183 to 2.047	Yes	***	<.001	D-E
VR-759 dm HRT-18 vs. VR-1558 HRT-18	0.5538	-0.1103 to 1.218	No	ns	0.125	D-F
VR-1558 MRC_5 vs. VR-1558 HRT-18	-0.8286	-1.493 to -0.1645	Yes	*	0.012	E-F
Test details	Mean 1	Mean 2	Mean Diff.	SE of diff.	n1	n2	q	DF
VR-759 MRC-5 vs. VR-759 HRT-18	1.412	7.836	-6.424	0.1977	3	3	45.95	12
VR-759 MRC-5 vs. VR-759 dm MRC_5	1.412	4.962	-3.549	0.1977	3	3	25.39	12
VR-759 MRC-5 vs. VR-759 dm HRT-18	1.412	8.542	-7.13	0.1977	3	3	51	12
VR-759 MRC-5 vs. VR-1558 MRC_5	1.412	7.16	-5.748	0.1977	3	3	41.11	12
VR-759 MRC-5 vs. VR-1558 HRT-18	1.412	7.989	-6.576	0.1977	3	3	47.04	12
VR-759 HRT-18 vs. VR-759 dm MRC_5	7.836	4.962	2.875	0.1977	3	3	20.56	12
VR-759 HRT-18 vs. VR-759 dm HRT-18	7.836	8.542	-0.7059	0.1977	3	3	5.049	12
VR-759 HRT-18 vs. VR-1558 MRC_5	7.836	7.16	0.6765	0.1977	3	3	4.839	12
VR-759 HRT-18 vs. VR-1558 HRT-18	7.836	7.989	-0.1521	0.1977	3	3	1.088	12
VR-759 dm MRC_5 vs. VR-759 dm HRT-18	4.962	8.542	-3.581	0.1977	3	3	25.61	12
VR-759 dm MRC_5 vs. VR-1558 MRC_5	4.962	7.16	-2.198	0.1977	3	3	15.72	12
VR-759 dm MRC_5 vs. VR-1558 HRT-18	4.962	7.989	-3.027	0.1977	3	3	21.65	12
VR-759 dm HRT-18 vs. VR-1558 MRC_5	8.542	7.16	1.382	0.1977	3	3	9.888	12
VR-759 dm HRT-18 vs. VR-1558 HRT-18	8.542	7.989	0.5538	0.1977	3	3	3.961	12
VR-1558 MRC_5 vs. VR-1558 HRT-18	7.16	7.989	-0.8286	0.1977	3	3	5.927	12
